# Supplementary material for: RetroRules 2026: an expanded database combining biochemical and organic reaction templates for pathway discovery
Source: Nucleic Acids Res. 2025 Dec 8;54(D1):D1799–806. doi: 10.1093/nar/gkaf1261 (PMC12807659; doi:10.1093/nar/gkaf1261)
Supplement: gkaf1261_Supplemental_Files [file gkaf1261_supplemental_files.zip]

Archive with 3 entries (3 files):
- cofactors_biochem.tsv
- cofactors_uspto.tsv
- Supplementary_S1-S5.pdf
