# Supplementary material for: RetroRules 2026: an expanded database combining biochemical and organic reaction templates for pathway discovery
Source: Nucleic Acids Res. 2025 Dec 8;54(D1):D1799–806. doi: 10.1093/nar/gkaf1261 (PMC12807659; doi:10.1093/nar/gkaf1261)
Supplement: gkaf1261_Supplemental_Files [file gkaf1261_supplemental_files.zip › cofactors_uspto.tsv]

INCHI_PREFIX	INCHIKEY_PREFIX	SMILES
InChI=1S/H2O/h1H2	XLYOFNOQVPJJNP	O
InChI=1S/C3H8O/c1-3(2)4/h3-4H,1-2H3	KFZMGEQAYNKOFK	CC(C)O
InChI=1S/C4H8O/c1-2-4-5-3-1/h1-4H2	WYURNTSHIVDZCO	C1CCOC1
InChI=1S/C4H10O2/c1-5-3-4-6-2/h3-4H2,1-2H3	XTHFKEDIFFGKHM	COCCOC
InChI=1S/Na/q+1	FKNQFGJONOIPTF	[Na+]
InChI=1S/C2H4Cl2/c3-1-2-4/h1-2H2	WSLDOOZREJYCGB	ClCCCl
InChI=1S/CH2Cl2/c2-1-3/h1H2	YMWUJEATGCHHMB	ClCCl
InChI=1S/C4H6O3/c1-3(5)7-4(2)6/h1-2H3	WFDIJRYMOXRFFG	CC(=O)OC(C)=O
InChI=1S/K/q+1	NPYPAHLBTDXSSS	[K+]
InChI=1S/C6H6/c1-2-4-6-5-3-1/h1-6H	UHOVQNZJYSORNB	c1ccccc1
InChI=1S/C3H7NO/c1-4(2)3-5/h3H,1-2H3	ZMXDDKWLCZADIW	CN(C)C=O
InChI=1S/C7H8O3S/c1-6-2-4-7(5-3-6)11(8,9)10/h2-5H,1H3,(H,8,9,10)	JOXIMZWYDAKGHI	Cc1ccc(S(=O)(=O)O)cc1
InChI=1S/CH4O/c1-2/h2H,1H3	OKKJLVBELUTLKV	CO
InChI=1S/C5H9NO/c1-6-4-2-3-5(6)7/h2-4H2,1H3	SECXISVLQFMRJM	CN1CCCC1=O
InChI=1S/CH2O3/c2-1(3)4/h(H2,2,3,4)	BVKZGUZCCUSVTD	O=C(O)O
InChI=1S/C4H9O/c1-4(2,3)5/h1-3H3	SDTMFDGELKWGFT	CC(C)(C)[O-]
InChI=1S/C4H10O/c1-4(2,3)5/h5H,1-3H3	DKGAVHZHDRPRBM	CC(C)(C)O
InChI=1S/ClH/h1H	VEXZGXHMUGYJMC	Cl
InChI=1S/CH3O/c1-2/h1H3	NBTOZLQBSIZIKS	C[O-]
InChI=1S/CH4O/c1-2/h2H,1H3	OKKJLVBELUTLKV	CO
InChI=1S/C4H8O2/c1-3-6-4(2)5/h3H2,1-2H3	XEKOWRVHYACXOJ	CCOC(C)=O
InChI=1S/H3O4P/c1-5(2,3)4/h(H3,1,2,3,4)	NBIIXXVUZAFLBC	O=P(O)(O)O
InChI=1S/C2H6O/c1-2-3/h3H,2H2,1H3	LFQSCWFLJHTTHZ	CCO
InChI=1S/C2H4O2/c1-2(3)4/h1H3,(H,3,4)	QTBSBXVTEAMEQO	CC(=O)O
InChI=1S/C5H11NO/c1-6-2-4-7-5-3-6/h2-5H2,1H3	SJRJJKPEHAURKC	CN1CCOCC1
InChI=1S/C6H15N/c1-4-7(5-2)6-3/h4-6H2,1-3H3	ZMANZCXQSJIPKH	CCN(CC)CC
InChI=1S/Na	KEAYESYHFKHZAL	[Na]
InChI=1S/C7H8/c1-7-5-3-2-4-6-7/h2-6H,1H3	YXFVVABEGXRONW	Cc1ccccc1
InChI=1S/C4H9NO/c1-4(6)5(2)3/h1-3H3	FXHOOIRPVKKKFG	CC(=O)N(C)C
InChI=1S/C8H19N/c1-6-9(7(2)3)8(4)5/h7-8H,6H2,1-5H3	JGFZNNIVVJXRND	CCN(C(C)C)C(C)C
InChI=1S/C4H10O/c1-4(2,3)5/h5H,1-3H3	DKGAVHZHDRPRBM	CC(C)(C)O
InChI=1S/C4H8O2/c1-2-6-4-3-5-1/h1-4H2	RYHBNJHYFVUHQT	C1COCCO1
InChI=1S/CCl4/c2-1(3,4)5	VZGDMQKNWNREIO	ClC(Cl)(Cl)Cl
InChI=1S/C2H3N/c1-2-3/h1H3	WEVYAHXRMPXWCK	CC#N
InChI=1S/C9H16N2/c1-2-5-9-10-6-4-8-11(9)7-3-1/h1-8H2	GQHTUMJGOHRCHB	C1CCC2=NCCCN2CC1
InChI=1S/C2H4O2/c1-2(3)4/h1H3,(H,3,4)	QTBSBXVTEAMEQO	CC(=O)O
InChI=1S/C4H10O/c1-2-3-4-5/h5H,2-4H2,1H3	LRHPLDYGYMQRHN	CCCCO
InChI=1S/CH2O3/c2-1(3)4/h(H2,2,3,4)	BVKZGUZCCUSVTD	O=C(O)O
InChI=1S/CH2O2/c2-1-3/h1H,(H,2,3)	BDAGIHXWWSANSR	O=CO
InChI=1S/Cs/q+1	NCMHKCKGHRPLCM	[Cs+]
InChI=1S/I2/c1-2	PNDPGZBMCMUPRI	II
InChI=1S/p+1	GPRLSGONYQIRFK	[H+]
InChI=1S/H/q-1	KLGZELKXQMTEMM	[H-]
InChI=1S/C2H4Cl2/c1-2(3)4/h2H,1H3	SCYULBFZEHDVBN	CC(Cl)Cl
InChI=1S/C2HF3O2/c3-2(4,5)1(6)7/h(H,6,7)	DTQVDTLACAAQTR	O=C(O)C(F)(F)F
InChI=1S/C5H12O/c1-5(2,3)6-4/h1-4H3	BZLVMXJERCGZMT	COC(C)(C)C
InChI=1S/C5H5N/c1-2-4-6-5-3-1/h1-5H	JUJWROOIHBZHMG	c1ccncc1
InChI=1S/C6H8O7/c7-3(8)1-6(13,5(11)12)2-4(9)10/h13H,1-2H2,(H,7,8)(H,9,10)(H,11,12)	KRKNYBCHXYNGOX	O=C(O)CC(O)(CC(=O)O)C(=O)O
InChI=1S/Pd	KDLHZDBZIXYQEI	[Pd]
InChI=1S/C3H9ClSi/c1-5(2,3)4/h1-3H3	IJOOHPMOJXWVHK	C[Si](C)(C)Cl
InChI=1S/ClH/h1H/p-1	VEXZGXHMUGYJMC	[Cl-]
InChI=1S/H2O4S/c1-5(2,3)4/h(H2,1,2,3,4)	QAOWNCQODCNURD	O=S(=O)(O)O
InChI=1S/H3N/h1H3	QGZKDVFQNNGYKY	N
InChI=1S/BrH/h1H/p-1	CPELXLSAUQHCOX	[Br-]
InChI=1S/C2H6OS/c1-4(2)3/h1-2H3	IAZDPXIOMUYVGZ	CS(C)=O
InChI=1S/N2/c1-2	IJGRMHOSHXDMSA	N#N
InChI=1S/C4H10O/c1-3-5-4-2/h3-4H2,1-2H3	RTZKZFJDLAIYFH	CCOCC
InChI=1S/C8H10/c1-7-5-3-4-6-8(7)2/h3-6H,1-2H3	CTQNGGLPUBDAKN	Cc1ccccc1C
InChI=1S/CHCl3/c2-1(3)4/h1H	HEDRZPFGACZZDS	ClC(Cl)Cl
InChI=1S/C7H16/c1-3-5-7-6-4-2/h3-7H2,1-2H3	IMNFDUFMRHMDMM	CCCCCCC
InChI=1S/C3H6O/c1-3(2)4/h1-2H3	CSCPPACGZOOCGX	CC(C)=O
InChI=1S/CO2/c2-1-3	CURLTUGMZLYLDI	O=C=O
InChI=1S/C4H9.Li/c1-3-4-2;/h1,3-4H2,2H3;	MZRVEZGGRBJDDB	[Li][CH2]CCC
InChI=1S/Li/q+1	HBBGRARXTFLTSG	[Li+]
InChI=1S/H2O4S/c1-5(2,3)4/h(H2,1,2,3,4)	QAOWNCQODCNURD	O=S(=O)(O)O
InChI=1S/CH4O3S/c1-5(2,3)4/h1H3,(H,2,3,4)	AFVFQIVMOAPDHO	CS(=O)(=O)O
InChI=1S/C6H14/c1-3-5-6-4-2/h3-6H2,1-2H3	VLKZOEOYAKHREP	CCCCCC
InChI=1S/C16H36N/c1-5-9-13-17(14-10-6-2,15-11-7-3)16-12-8-4/h5-16H2,1-4H3/q+1	DZLFLBLQUQXARW	CCCC[N+](CCCC)(CCCC)CCCC
InChI=1S/C18H15P/c1-4-10-16(11-5-1)19(17-12-6-2-7-13-17)18-14-8-3-9-15-18/h1-15H	RIOQSEWOXXDEQQ	c1ccc(P(c2ccccc2)c2ccccc2)cc1
InChI=1S/C6H12/c1-2-4-6-5-3-1/h1-6H2	XDTMQSROBMDMFD	C1CCCCC1
InChI=1S/Cl2OS/c1-4(2)3	FYSNRJHAOHDILO	O=S(Cl)Cl
InChI=1S/Mg/q+2	JLVVSXFLKOJNIY	[Mg+2]
InChI=1S/C7H10N2/c1-9(2)7-3-5-8-6-4-7/h3-6H,1-2H3	VHYFNPMBLIVWCW	CN(C)c1ccncc1
InChI=1S/C5H12/c1-3-5-4-2/h3-5H2,1-2H3	OFBQJSOFQDEBGM	CCCCC
InChI=1S/H2/h1H	UFHFLCQGNIYNRP	[H][H]
InChI=1S/C6H14O/c1-5(2)7-6(3)4/h5-6H,1-4H3	ZAFNJMIOTHYJRJ	CC(C)OC(C)C
InChI=1S/H3N/h1H3	QGZKDVFQNNGYKY	N
InChI=1S/K	ZLMJMSJWJFRBEC	[K]
